# Supplementary material for: MYLK and PTGS1 Genetic Variations Associated with Osteoporosis and Benign Breast Tumors in Korean Women
Source: Genes (Basel). 2021 Mar 6;12(3):378. doi: 10.3390/genes12030378 (PMC7998336; doi:10.3390/genes12030378)
Supplement: Supplementary file 1 [file genes-12-00378-s001.zip]

Archive with 5 entries (4 files):
- genes-1091262 supplementary/
- genes-1091262 supplementary/Supplementary Figure S1_600 dpi.tif
- genes-1091262 supplementary/Supplementary Figure S2.tif
- genes-1091262 supplementary/Supplementary Table S1.xlsx
- genes-1091262 supplementary/Supplementary Table S2.xlsx
