# Supplementary material for: MYLK and PTGS1 Genetic Variations Associated with Osteoporosis and Benign Breast Tumors in Korean Women
Source: Genes (Basel). 2021 Mar 6;12(3):378. doi: 10.3390/genes12030378 (PMC7998336; doi:10.3390/genes12030378)
Supplement: Supplementary file 1 [file genes-12-00378-s001.zip › genes-1091262 supplementary/Supplementary Table S1.xlsx]

## Sheet: Supplementary table 1.
Supplementary table 1. Results of an association analysis of the SNPs in the MYLK with benign breast tumor and osteoporosis of the HEXA women in the additive genetic model.
Gene	SNP	Minor allele	MAF	Function	Benign breast tumor			Osteoporosis
					OR (95% CI)	P value		OR (95% CI)	P value
MYLK	rs3732487	G	0.489	intron	1.2 (1.09~1.32)	1.94×10-4		1.21 (1.09~1.35)	2.57×10-4
	rs3732486	A	0.487	intron	1.19 (1.08~1.31)	3.52×10-4		1.21 (1.09~1.34)	3.23×10-4
	rs12163585	C	0.475	intron	0.87 (0.79~0.96)	5.69×10-3		0.88 (0.80~0.98)	1.98×10-2
	rs58036435	T	0.468	intron	0.88 (0.80~0.97)	1.17×10-2		0.91 (0.82~1.01)	0.066
	rs3796164	G	0.438	intron	0.89 (0.80~0.97)	1.26×10-2		0.93 (0.84~1.30)	0.19
	rs151091281	T	0.043	intron	0.74 (0.57~0.96)	2.29×10-2		0.87 (0.67~1.13)	0.3
	rs77820417	A	0.428	intron	0.91 (0.82~1.00)	4.33×10-2		0.91 (0.82~1.00)	0.06
	rs9836287	C	0.035	intron	1.28 (1.00~1.63)	4.71×10-2		1.05 (0.80~1.39)	0.711
	rs117430366	C	0.029	intron	0.74 (0.54~1.00)	4.84×10-2		0.86 (0.63~1.16)	0.319
	rs181117066	G	0.01	intron	1.27 (0.78~2.07)	0.339		1.99 (1.21~3.29)	6.89×10-3
	rs74629231	C	0.01	intron	1.29 (0.23~0.82)	0.268		1.88 (1.17~3.01)	8.77×10-3
	rs7637909	C	0.047	intron	0.89 (0.12~0.71)	0.267		0.76 (0.59~0.98)	3.22×10-2
	rs79684734	A	0.072	intron	0.83 (0.69~1.00)	0.05476		1.00 (0.82~1.22)	0.995
	rs146428453	T	0.018	intron	0.72 (0.48~1.06)	0.09131		0.67 (0.43~1.03)	0.065
	rs150534246	G	0.016	intron	0.70 (0.46~1.06)	0.09182		0.83 (0.54~1.27)	0.383
	rs6438804	T	0.37	intron	1.08 (0.98~0.19)	0.1263		0.98 (0.88~1.10)	0.775
	rs9422	G	0.372	intron	1.08 (0.98~0.19)	0.13		0.98 (0.88~1.10)	0.712
	rs145190401	T	0.02	intron	0.79 (0.56~0.12)	0.1813		0.81 (0.55 ~1.18)	0.272
	rs13080634	A	0.025	intron	0.22 (0.91~1.65)	0.1836		1.01 (0.71~1.44)	0.949
	rs147076999	T	0.01	intron	1.32 (0.84~2.06)	0.2266		1.19 (0.70~1.99)	0.523
	AX-11705394	G	0.057	intron	0.89 (0.72~1.10)	0.2749		0.95 (0.76~1.19)	0.668
	rs181677248	A	0.012	intron	0.79 (0.20~1.25)	0.3114		0.69 (0.41~1.15)	0.155
	rs2700352	A	0.034	intron	1.14 (0.88~1.47)	0.3189		1.09 (0.82~1.44)	0.569
	rs77830023	G	0.019	intron	0.84 (0.56~1.22)	0.3538		1.01 (0.70~1.47)	0.958
	rs144024581	G	0.023	intron	1.16 (0.85~1.58)	0.3642		0.98 (0.69~0.39)	0.917
	rs4297993	T	0.363	intron	0.96 (0.87~1.06)	0.3956		0.92 (0.82~1.02)	0.114
	rs115037017	A	0.043	intron	0.90 (0.71~1.15)	0.4073		0.90 (0.69~1.16)	0.409
	rs13067944	A	0.029	intron	1.12 (0.85~1.47)	0.4283		1.00 (0.74~1.35)	0.994
	rs146901349	G	0.012	intron	1.17 (0.77~1.78)	0.4502		1.06 (0.66~1.71)	0.804
	rs2124507	C	0.354	intron	0.96 (0.87~1.06)	0.4514		0.96 (0.87~1.07)	0.512
	rs142981901	T	0.01	intron	1.16 (0.73~1.86)	0.5263		1.32 (0.80~2.18)	0.28
	rs28497577	T	0.059	intron	0.94 (0.77~1.15)	0.5301		0.93 (0.74~1.16)	0.499
	rs60530837	A	0.243	intron	0.97 (0.86~1.08)	0.5524		0.98 (0.87~1.10)	0.702
	rs146381644	C	0.039	intron	0.93 (0.72~1.19)	0.5542		1.02 (0.77~1.35)	0.871
	rs117303559	T	0.024	intron	0.91 (0.66~1.26)	0.5655		0.98 (0.69~1.39)	0.917
	rs6438809	G	0.064	intron	0.94 (0.78~1.15)	0.5723		1.02 (0.82~1.26)	0.893
	rs820363	G	0.226	intron	1.03 (0.92~1.16)	0.5752		0.95 (0.84~1.08)	0.417
	rs118116962	G	0.039	intron	1.06 (0.84~1.34)	0.6225		0.94 (0.72~1.22)	0.617
	rs142425294	C	0.017	intron	0.91 (0.62~1.33)	0.6266		0.85 (0.58~1.26)	0.421
	rs75423708	G	0.011	intron	0.89 (0.55~1.43)	0.6302		1.16 (0.72~1.87)	0.55
	rs148659143	G	0.039	intron	0.94 (0.73~1.21)	0.6311		0.97 (0.74~1.28)	0.853
	rs3911406	T	0.452	intron	0.98 (0.89~1.08)	0.6431		0.98 (0.89~1.09)	0.762
	rs6783507	T	0.378	intron	1.23 (0.93~1.13)	0.6442		1.02 (0.91~1.13)	0.792
	rs17364940	T	0.033	intron	0.95 (0.72~1.24)	0.6953		1.01 (0.75~1.36)	0.927
	rs10511418	T	0.126	intron	1.02 (0.88~1.17)	0.801		0.98 (0.84~1.15)	0.839
	rs141791169	T	0.02	intron	1.05 (0.73~1.50)	0.81		1.37 (0.95~1.97)	0.089
	rs386618601	C	0.389	intron	0.99 (0.90~1.09)	0.8272		0.99 (0.89~1.10)	0.892
	rs55929166	C	0.043	intron	0.97 (0.77~1.23)	0.829		0.92 (0.71~1.20)	0.543
	rs78781329	C	0.015	intron	0.96 (0.65~1.42)	0.8384		1.22 (0.81~1.85)	0.338
	rs9816400	G	0.012	intron	1.04 (0.66~1.64)	0.8507		1.44 (0.92~2.24)	0.112
	rs17299206	A	0.029	intron	1.03 (0.77~1.37)	0.8595		0.87 (0.63~1.20)	0.398
	rs80133298	C	0.126	intron	1.01 (0.88~1.17)	0.8606		0.90 (0.77~1.05)	0.173
	rs78903281	A	0.033	intron	0.98 (0.74~1.29)	0.8608		1.02 (0.75~1.38)	0.915
	rs192304881	G	0.011	intron	0.96 (0.60~1.55)	0.8742		1.41 (0.86~2.30)	0.176
	rs117391914	G	0.031	intron	1.02 (0.78~1.33)	0.8888		0.83 (0.61~1.12)	0.223
	rs6790047	A	0.041	intron	1.01 (0.80~1.28)	0.9137		0.88 (0.67~1.16)	0.377
	rs78307259	A	0.011	intron	1.02 (0.65~1.59)	0.9426		1.25 (0.81~1.94)	0.309
	rs36104278	C	0.131	intron	1.00 (0.86~1.15)	0.962		0.99 (0.85~1.16)	0.905
	rs58632708	C	0.021	intron	1.00 (0.73~1.39)	0.9789		1.08 (0.76~1.53)	0.659
	rs13081955	G	0.033	intron	1.00 (0.78~1.28)	0.9969		0.91 (0.68~1.22)	0.536
PTGS1	rs1213265	C	0.015	intron	1.89 (1.23~2.88)	3.38×10-3		2.28 (1.36~3.85)	1.93×10-3
	rs3119773	A	0.015	intron	1.88 (1.23~2.88)	3.41×10-3		2.28 (1.35~3.84)	1.99×10-3
	rs12551233	G	0.049	intron	1.19 (0.91~1.57)	0.201		1.04 (0.74~1.46)	0.844
	rs10306190	G	0.028	intron	0.78 (0.52~1.16)	0.22		1.14 (0.74~1.75)	0.545
	rs12555242	C	0.025	intron	1.22 (0.85~1.76)	0.274		1.26 (0.80~1.97)	0.316
	rs5788	A	0.043	intron	0.86 (0.64~1.17)	0.35		1.00 (0.71~1.40)	0.997
	rs184824354	G	0.013	intron	0.81 (0.48~1.37)	0.425		0.76 (0.42~1.38)	0.367
	rs10306163	G	0.093	intron	1.05 (0.86~1.29)	0.625		1.02 (0.80~1.30)	0.86
	rs10306230	A	0.036	intron	1.05 (0.75~1.46)	0.777		0.80 (0.53~1.23)	0.308
	rs10306117	C	0.042	intron	1.04 (0.77~1.42)	0.782		0.99 (0.69~1.43)	0.954
	rs10306166	A	0.036	intron	1.04 (1.75~1.46)	0.802		0.83 (0.55~1.27)	0.397
	rs10306227	A	0.035	intron	1.02 (0.72~1.43)	0.922		0.85 (0.56~1.29)	0.443
Age and residental area were included as covariants in all genetic models. P value < 0.05 are indicated in bold. Abbreviations: MAF, minor allele frequency; OR, odds ratio; CI, confidence interval.
