# Supplementary material for: MYLK and PTGS1 Genetic Variations Associated with Osteoporosis and Benign Breast Tumors in Korean Women
Source: Genes (Basel). 2021 Mar 6;12(3):378. doi: 10.3390/genes12030378 (PMC7998336; doi:10.3390/genes12030378)
Supplement: Supplementary file 1 [file genes-12-00378-s001.zip › genes-1091262 supplementary/Supplementary Table S2.xlsx]

## Sheet: Supplementary Table S2
Supplementary Table S2. Results of the HaploReg of MYLK rs12163585 and PTGS1 rs1213265.
Gene	SNP	A1	A2	HaploReg
				Enhancer histone marks	DNase	Motifs changed
MYLK	rs12163585	C	A	6 tissues		Cart1,GATA,Sox
PTGS1	rs1213265	T	C	10 tissues	IPSC,SKIN	Hand1, Smad
Abbreviations: A1, minor allele; A2, major allele; IPSC, Ips DF 6.9 cells.
